# Supplementary material for: Clinical Investigation of the Inhibitory Effects of Tooth-Coating Materials on Initial Active Root Caries: A Pilot Randomized Controlled Trial
Source: Medicina (Kaunas). 2024 Jan 13;60(1):150. doi: 10.3390/medicina60010150 (PMC10820091; doi:10.3390/medicina60010150)
Supplement: Supplementary file 1 [file medicina-60-00150-s001.zip]

Archive with 1 entries (1 files):
- medicina-2821130-supplementary.xlsx
