# Supplementary material for: Clinical Investigation of the Inhibitory Effects of Tooth-Coating Materials on Initial Active Root Caries: A Pilot Randomized Controlled Trial
Source: Medicina (Kaunas). 2024 Jan 13;60(1):150. doi: 10.3390/medicina60010150 (PMC10820091; doi:10.3390/medicina60010150)
Supplement: Supplementary file 1 [file medicina-60-00150-s001.zip › medicina-2821130-supplementary.xlsx]

## Sheet: Fall-out  materials
			3M					6M					12M
	age	tooth type	hardness	lesion site		age	tooth type	hardness	lesion site		age	tooth type	hardness	lesion site
CAREDYNE	75	33	leathery	Labial		80	21	leathery	Labial		76	16	leathery	Mesial
	84	45	soft	Distal*		84	45	soft	Distal*		80	21	leathery	Labial
	72	17	leathery	Distal		70	13	soft	Mesial		70	13	soft	Mesial
											72	17	leathery	Distal
FUJI VII	68	11	soft	Distal		78	33	soft	Distal*		83	25	leathery	Buccal
	72	33	leatahery	Distal		83	27	leathery	Palatal		74	41	leathery	Labial
	72	34	leatahery	Buccal		72	33	leathery	Distal		68	44	leathery	Buccal*
	72	41	leatahery	Labial		72	34	leathery	Buccal		72	43	leathery	Labial
	76	34	leatahery	Labial		72	43	leathery	Labial		76	14	leathery	Buccal
	72	43	leatahery	Labial		76	13	leathery	Labial		37	23	leathery	Labial
	76	13	leatahery	Labial
*clasped tooth
